# Supplementary material for: Structural Basis for PPARs Activation by The Dual PPARα/γ Agonist Sanguinarine: A Unique Mode of Ligand Recognition
Source: Molecules. 2021 Oct 3;26(19):6012. doi: 10.3390/molecules26196012 (PMC8512631; doi:10.3390/molecules26196012)
Supplement: Supplementary file 1 [file molecules-26-06012-s001.zip]

Archive with 1 entries (1 files):
- molecules-1386290-supplementary.pdf
